# Supplementary material for: Root system architecture reorganization under decreasing soil phosphorus lowers root system conductance of Zea mays
Source: Ann Bot. 2024 Nov 12;136(5-6):973–86. doi: 10.1093/aob/mcae198 (PMC12682837; doi:10.1093/aob/mcae198)
Supplement: mcae198_suppl_Supplementary_Figure_S5 [file mcae198_suppl_supplementary_figure_s5.zip]

Archive with 1 entries (1 files):
- mcae198_suppl_Supplementary_Figure_S5.eps
